# Supplementary material for: Impact of Fecal Microbiota Transplant Formulations, Storage Conditions, and Duration on Bacterial Viability, Functionality, and Clinical Outcomes in Patients with Recurrent Clostridioides difficile Infection
Source: Microorganisms. 2025 Mar 4;13(3):587. doi: 10.3390/microorganisms13030587 (PMC11945259; doi:10.3390/microorganisms13030587)
Supplement: Supplementary file 1 [file microorganisms-13-00587-s001.zip]

Archive with 1 entries (1 files):
- microorganisms-3487137-supplementary.pdf
